# Supplementary material for: Stretchable, Patterned Carbon Nanotube Array Enhanced by Ti3C2Tx/Graphene for Electromagnetic Interference Shielding
Source: Nanomaterials (Basel). 2025 Mar 3;15(5):391. doi: 10.3390/nano15050391 (PMC11902016; doi:10.3390/nano15050391)
Supplement: Supplementary file 1 [file nanomaterials-15-00391-s001.zip]

Archive with 1 entries (1 files):
- nanomaterials-3474177-supplementary.pdf
